# Supplementary material for: Sequencing of SARS-CoV-2 RNA Fragments in Wastewater Detects the Spread of New Variants during Major Events
Source: Microorganisms. 2023 Oct 30;11(11):2660. doi: 10.3390/microorganisms11112660 (PMC10672834; doi:10.3390/microorganisms11112660)
Supplement: Supplementary file 1 [file microorganisms-11-02660-s001.zip]

Archive with 1 entries (1 files):
- microorganisms-2625135-supplementary.pdf
